# Supplementary material for: Optimized Properties in Multifunctional Polyphenylene Sulfide Composites via Graphene Nanosheets/Boron Nitride Nanosheets Dual Segregated Structure under High Pressure
Source: Nanomaterials (Basel). 2022 Oct 10;12(19):3543. doi: 10.3390/nano12193543 (PMC9565237; doi:10.3390/nano12193543)
Supplement: Supplementary file 1 [file nanomaterials-12-03543-s001.zip]

Archive with 1 entries (1 files):
- nanomaterials-1915489-supplementary.pdf
